# Supplementary material for: Fukushima-derived radiocesium in the western North Pacific in 2014
Source: J Radioanal Nucl Chem. 2016 Oct 3;311(2):1209–17. doi: 10.1007/s10967-016-5055-3 (PMC5306276; doi:10.1007/s10967-016-5055-3)
Supplement: Supplementary file 1 — Supplementary material 1 (XLSX 38 kb) [file 10967_2016_5055_MOESM1_ESM.xlsx]

## Sheet: Title
Supplementary data
Fukushima-derived radiocesium in the western North Pacific in 2014
Yuichiro Kumamoto1,*, Michio Aoyama2,, Yasunori Hamajima3, Hisao Nagai4, Takeyasu Yamagata4 Yoshimi Kawai1, Eitaro Oka5, Atsushi Yamaguchi6, Keiri Imai7, Akihiko Murata1
1 Research and Development Center for Global Change, Japan Agency for Marine-Earth Science and Technology, 2-15 Natushima-cho, Yokosuka, Kanagawa 237-0061, Japan.
2 Institute of Environmental Radioactivity, Fukushima University, 1-1 Kanayagawa, Fukushima, Fukushima 960-1296, Japan.
3 Low Level Radioactivity Laboratory, Kanazawa University, Wake, Nomi, Ishikawa 923-1224, Japan.
4 Department of Chemistry, College of Humanities and Sciences, Nihon University, 3-25-40 Sakurajousui, Setagaya Ward, Tokyo 156-8550, Japan.
5 Atmosphere and Ocean Research Institute, The University of Tokyo, 5-1-5 Kashiwanoha, Kashiwa, Chiba 277-8564, Japan.
6 Graduate School of Fisheries Sciences, Hokkaido University, 3-1-1 Minato-cho, Hakodate, Hokkaido 041-8611, Japan.
7 School of Fisheries Sciences, Hokkaido University, 3-1-1 Minato-cho, Hakodate, Hokkaido 041-8611, Japan.
* Corresponding author. Tel.: +81 46 867 9505; fax: +81 46 867 9835. E-mail address: kumamoto@jamstec.go.jp (Y. Kumamoto).

## Sheet: Supplementary Table 1 
Supplementary Table. 134Cs and 137Cs activity concentrations in seawater samples from the western North Pacific in 2014
No	Sample ID	Cruise	Station	Lat. °N (dec deg.)	Long. °E (dec deg.)	Date (UTC)	Time (UTC)	Collection Methods*	Depth (m)	Potential Temperature (ITS-90, °C)	Salinity (PSS-78)	Potential Density Anomaly (σθ, kg m–3)	134Cs (Bq m–3) at sampling			137Cs (Bq m–3) at sampling			134Cs (Bq m–3) at 11 March 2011			137Cs (Bq m–3) at 11 March 2011			Preparation Laboratory**	Analysis Laboratory**	Remarks
1	#0749	KH14-01	C013	32	143.98	2014-03-09	05:30:00	niskin	5	17.29	34.741	25.25	0.75	±	0.06	3.2	±	0.17	2.06	±	0.17	3.43	±	0.18	KANSO	LLRL/KU	Unfiltered
2	#0748	KH14-01	C013	32	143.98	2014-03-09	05:30:00	niskin	50	17.29	34.741	25.25	0.69	±	0.05	3.39	±	0.17	1.88	±	0.14	3.63	±	0.18	KANSO	LLRL/KU	Unfiltered
3	#0747	KH14-01	C013	32	143.98	2014-03-09	05:30:00	niskin	99	17.29	34.741	25.25	0.77	±	0.06	3.33	±	0.17	2.09	±	0.15	3.57	±	0.18	KANSO	LLRL/KU	Unfiltered
4	#0746	KH14-01	C013	32	143.98	2014-03-09	05:30:00	niskin	149	17.29	34.741	25.25	0.69	±	0.06	3.34	±	0.17	1.9	±	0.15	3.57	±	0.18	KANSO	LLRL/KU	Unfiltered
5	#0745	KH14-01	C013	32	143.98	2014-03-09	05:30:00	niskin	200	17.18	34.734	25.27	0.83	±	0.06	3.56	±	0.18	2.26	±	0.17	3.81	±	0.19	KANSO	LLRL/KU	Unfiltered
6	#0744	KH14-01	C013	32	143.98	2014-03-09	05:30:00	niskin	298	16.66	34.682	25.35	1.66	±	0.12	5.89	±	0.3	4.54	±	0.32	6.31	±	0.32	KANSO	LLRL/KU	Unfiltered
7	#0743	KH14-01	C013	32	143.98	2014-03-09	05:30:00	niskin	397	15.47	34.594	25.56	1.28	±	0.1	4.94	±	0.26	3.49	±	0.26	5.3	±	0.27	KANSO	LLRL/KU	Unfiltered
8	#0742	KH14-01	C013	32	143.98	2014-03-09	05:30:00	niskin	595	9.87	34.216	26.36	0.81	±	0.07	3.48	±	0.18	2.21	±	0.2	3.73	±	0.19	KANSO	LLRL/KU	Unfiltered
9	#0741	KH14-01	C013	32	143.98	2014-03-09	05:30:00	niskin	794	5.29	34.025	26.87		<	0.06	0.94	±	0.05		<	0.17	1.01	±	0.06	KANSO	LLRL/KU	Unfiltered
10	#0758	KH14-01	C014	33.54	142.04	2014-03-11	10:58:00	niskin	11	18.56	34.757	24.95	0.72	±	0.1	2.33	±	0.13	1.98	±	0.26	2.5	±	0.14	KANSO	LLRL/KU	Unfiltered
11	#0757	KH14-01	C014	33.54	142.04	2014-03-11	10:58:00	niskin	51	17.39	34.741	25.22	0.88	±	0.1	3.31	±	0.18	2.42	±	0.26	3.54	±	0.19	KANSO	LLRL/KU	Unfiltered
12	#0756	KH14-01	C014	33.54	142.04	2014-03-11	10:58:00	niskin	99	17.06	34.737	25.3	0.89	±	0.1	3.55	±	0.19	2.44	±	0.26	3.8	±	0.2	KANSO	LLRL/KU	Unfiltered
13	#0755	KH14-01	C014	33.54	142.04	2014-03-11	10:58:00	niskin	148	17.02	34.736	25.31	0.82	±	0.09	3.65	±	0.2	2.25	±	0.23	3.91	±	0.22	KANSO	LLRL/KU	Unfiltered
14	#0754	KH14-01	C014	33.54	142.04	2014-03-11	10:58:00	niskin	196	17.02	34.737	25.31	0.88	±	0.08	3.63	±	0.19	2.41	±	0.23	3.89	±	0.2	KANSO	LLRL/KU	Unfiltered
15	#0753	KH14-01	C014	33.54	142.04	2014-03-11	10:58:00	niskin	300	17.02	34.737	25.31	1.88	±	0.2	3.88	±	0.21	5.15	±	0.55	4.16	±	0.23	KANSO	LLRL/KU	Unfiltered
16	#0752	KH14-01	C014	33.54	142.04	2014-03-11	10:58:00	niskin	399	15.39	34.588	25.57	1.23	±	0.12	4.7	±	0.26	3.38	±	0.32	5.04	±	0.27	KANSO	LLRL/KU	Unfiltered
17	#0751	KH14-01	C014	33.54	142.04	2014-03-11	10:58:00	niskin	596	9.56	34.188	26.39	0.82	±	0.08	3.36	±	0.18	2.24	±	0.23	3.6	±	0.19	KANSO	LLRL/KU	Unfiltered
18	#0750	KH14-01	C014	33.54	142.04	2014-03-11	10:58:00	niskin	791	5.3	34.051	26.89		<	0.05	0.9	±	0.05		<	0.15	0.97	±	0.06	KANSO	LLRL/KU	Unfiltered
19	#0768	OS-269	G07	39.5	155	2014-05-13	19:07:00	bucket	0	12.97	34.401	25.93	0.5	±	0.06	2.66	±	0.15	1.45	±	0.19	2.86	±	0.16	KANSO	LLRL/KU	Unfiltered
20	#0769	OS-269	G07	39.5	155	2014-05-13	19:07:00	niskin	50	10.61	34.234	26.25	0.48	±	0.05	2.73	±	0.15	1.39	±	0.15	2.94	±	0.16	KANSO	LLRL/KU	Unfiltered
21	#0770	OS-269	G07	39.5	155	2014-05-13	19:07:00	niskin	99	9.87	34.179	26.33	0.4	±	0.05	2.67	±	0.14	1.17	±	0.15	2.87	±	0.15	KANSO	LLRL/KU	Unfiltered
22	#0771	OS-269	G07	39.5	155	2014-05-13	19:07:00	niskin	149	8.76	34.054	26.41	0.47	±	0.06	2.44	±	0.13	1.36	±	0.18	2.63	±	0.14	KANSO	LLRL/KU	Unfiltered
23	#0772	OS-269	G07	39.5	155	2014-05-13	19:07:00	niskin	199	7.78	33.936	26.47	0.47	±	0.05	2.45	±	0.13	1.36	±	0.15	2.64	±	0.14	KANSO	LLRL/KU	Unfiltered
24	#0773	OS-269	G07	39.5	155	2014-05-13	17:43:00	niskin	298	6.6	33.902	26.61	0.51	±	0.05	2.59	±	0.14	1.48	±	0.15	2.79	±	0.15	KANSO	LLRL/KU	Unfiltered
25	#0774	OS-269	G07	39.5	155	2014-05-13	17:43:00	niskin	397	5.18	33.924	26.8	0.13	±	0.03	1.29	±	0.07	0.37	±	0.09	1.38	±	0.08	KANSO	LLRL/KU	Unfiltered
26	#0775	OS-269	G07	39.5	155	2014-05-13	17:43:00	niskin	594	4.21	34.113	27.06		<	0.07	0.63	±	0.04		<	0.22	0.68	±	0.05	KANSO	LLRL/KU	Unfiltered
27	#0776	OS-269	G07	39.5	155	2014-05-13	17:43:00	niskin	791	3.6	34.262	27.24		<	0.06	0.31	±	0.02		<	0.19	0.33	±	0.02	KANSO	LLRL/KU	Unfiltered
28	#0777	KS14-07	C002	28.28	146.93	2014-05-16	05:51:00	bucket	0	21.21	35.072	24.49	0.24	±	0.04	1.83	±	0.1	0.71	±	0.12	1.97	±	0.1	KANSO	LLRL/KU	Unfiltered
29	#0778	KS14-07	C002	28.28	146.93	2014-05-16	05:51:00	niskin	50	21.21	34.942	24.39	0.28	±	0.05	2.15	±	0.12	0.8	±	0.15	2.31	±	0.13	KANSO	LLRL/KU	Unfiltered
30	#0779	KS14-07	C002	28.28	146.93	2014-05-16	05:51:00	niskin	100	19.01	34.814	24.88	0.45	±	0.06	2.87	±	0.16	1.3	±	0.19	3.08	±	0.17	KANSO	LLRL/KU	Unfiltered
31	#0780	KS14-07	C002	28.28	146.93	2014-05-16	05:51:00	niskin	150	18.09	34.772	25.07	0.66	±	0.07	3.31	±	0.18	1.91	±	0.22	3.56	±	0.19	KANSO	LLRL/KU	Unfiltered
32	#0781	KS14-07	C002	28.28	146.93	2014-05-16	05:51:00	niskin	200	17.54	34.735	25.18	0.64	±	0.07	3.37	±	0.18	1.86	±	0.22	3.63	±	0.19	KANSO	LLRL/KU	Unfiltered
33	#0782	KS14-07	C002	28.28	146.93	2014-05-16	05:51:00	niskin	300	16.2	34.637	25.42	1.55	±	0.14	5.48	±	0.29	4.5	±	0.4	5.9	±	0.31	KANSO	LLRL/KU	Unfiltered
34	#0783	KS14-07	C002	28.28	146.93	2014-05-16	05:51:00	niskin	400	14.06	34.487	25.78	0.69	±	0.09	3.56	±	0.19	2.01	±	0.25	3.83	±	0.21	KANSO	LLRL/KU	Unfiltered
35	#0784	KS14-07	C002	28.28	146.93	2014-05-16	05:51:00	niskin	600	8.08	34.078	26.54	0.39	±	0.06	2.75	±	0.15	1.14	±	0.19	2.96	±	0.16	KANSO	LLRL/KU	Unfiltered
36	#0785	KS14-07	C002	28.28	146.93	2014-05-16	05:51:00	niskin	801	4.85	34.081	26.96		<	0.09	0.75	±	0.04		<	0.25	0.81	±	0.05	KANSO	LLRL/KU	Unfiltered
37	#0790	KH14-02	K2 (NBD)	47	160.01	2014-05-29	20:20:00	pump	4	4	32.9	26.1	0.26	±	0.03	1.71	±	0.09	0.77	±	0.09	1.84	±	0.1	MIO/JAMSTEC	LLRL/KU	Unfiltered
38	#0792	KH14-02	SBD	24.99	160	2014-06-06	08:10:00	pump	4	26.2	35.2	23.1	0.19	±	0.03	1.78	±	0.09	0.56	±	0.09	1.92	±	0.1	MIO/JAMSTEC	LLRL/KU	Unfiltered
39	#0807	KY14-09	S1G	30.02	144.05	2014-06-21	08:29:00	niskin	4	22.08	34.606	23.9	0.29	±	0.04	2.19	±	0.11	0.88	±	0.13	2.36	±	0.12	MIO/JAMSTEC	LLRL/KU	Unfiltered
40	#0806	KY14-09	S1G	30.02	144.05	2014-06-21	08:29:00	niskin	49	20.47	34.746	24.44	0.35	±	0.05	2.43	±	0.14	1.06	±	0.16	2.62	±	0.15	MIO/JAMSTEC	LLRL/KU	Unfiltered
41	#0805	KY14-09	S1G	30.02	144.05	2014-06-21	08:29:00	niskin	102	18.56	34.797	24.98	0.44	±	0.06	2.96	±	0.16	1.31	±	0.19	3.19	±	0.17	MIO/JAMSTEC	LLRL/KU	Unfiltered
42	#0804	KY14-09	S1G	30.02	144.05	2014-06-21	07:45:00	niskin	149	17.88	34.762	25.12	0.7	±	0.08	3.3	±	0.19	2.1	±	0.25	3.56	±	0.2	MIO/JAMSTEC	LLRL/KU	Unfiltered
43	#0803	KY14-09	S1G	30.02	144.05	2014-06-21	07:45:00	niskin	199	17.47	34.743	25.2	0.72	±	0.08	3.76	±	0.21	2.16	±	0.25	4.06	±	0.22	MIO/JAMSTEC	LLRL/KU	Unfiltered
44	#0802	KY14-09	S1G	30.02	144.05	2014-06-21	07:45:00	niskin	299	16.83	34.71	25.33	1.08	±	0.11	4.38	±	0.24	3.26	±	0.34	4.73	±	0.26	MIO/JAMSTEC	LLRL/KU	Unfiltered
45	#0801	KY14-09	S1G	30.02	144.05	2014-06-21	07:45:00	niskin	396	15.38	34.586	25.57	1.2	±	0.12	4.78	±	0.26	3.6	±	0.38	5.15	±	0.28	MIO/JAMSTEC	LLRL/KU	Unfiltered
46	#0800	KY14-09	S1G	30.02	144.05	2014-06-21	07:45:00	niskin	594	9.78	34.2	26.36	0.99	±	0.1	3.92	±	0.22	2.98	±	0.31	4.23	±	0.24	MIO/JAMSTEC	LLRL/KU	Unfiltered
47	#0799	KY14-09	S1G	30.02	144.05	2014-06-21	07:45:00	niskin	792	5.11	34.033	26.9		<	0.08	0.94	±	0.05		<	0.25	1.01	±	0.06	MIO/JAMSTEC	LLRL/KU	Unfiltered
48	#0816	KY14-09	S2	28	145	2014-06-23	01:34:00	niskin	7	24.18	34.478	23.19	0.45	±	0.06	2.46	±	0.14	1.35	±	0.19	2.65	±	0.15	MIO/JAMSTEC	LLRL/KU	Unfiltered
49	#0815	KY14-09	S2	28	145	2014-06-23	01:34:00	niskin	50	19.6	34.807	24.72	0.47	±	0.05	2.75	±	0.15	1.41	±	0.16	2.97	±	0.16	MIO/JAMSTEC	LLRL/KU	Unfiltered
50	#0814	KY14-09	S2	28	145	2014-06-23	01:34:00	niskin	98	17.36	34.73	25.22	0.9	±	0.1	4.06	±	0.23	2.7	±	0.31	4.38	±	0.25	MIO/JAMSTEC	LLRL/KU	Unfiltered
51	#0813	KY14-09	S2	28	145	2014-06-23	00:43:00	niskin	150	16.98	34.72	25.3	0.88	±	0.09	3.68	±	0.2	2.64	±	0.28	3.97	±	0.21	MIO/JAMSTEC	LLRL/KU	Unfiltered
52	#0812	KY14-09	S2	28	145	2014-06-23	00:43:00	niskin	198	16.79	34.709	25.34	0.78	±	0.09	3.9	±	0.22	2.36	±	0.28	4.21	±	0.24	MIO/JAMSTEC	LLRL/KU	Unfiltered
53	#0811	KY14-09	S2	28	145	2014-06-23	00:43:00	niskin	298	16.21	34.657	25.44	1.09	±	0.11	5.17	±	0.28	3.3	±	0.35	5.58	±	0.3	MIO/JAMSTEC	LLRL/KU	Unfiltered
54	#0810	KY14-09	S2	28	145	2014-06-23	00:43:00	niskin	395	13.77	34.476	25.83	0.6	±	0.07	3.64	±	0.2	1.82	±	0.22	3.92	±	0.21	MIO/JAMSTEC	LLRL/KU	Unfiltered
55	#0809	KY14-09	S2	28	145	2014-06-23	00:43:00	niskin	596	8.02	34.089	26.56	0.46	±	0.05	2.49	±	0.14	1.38	±	0.16	2.69	±	0.15	MIO/JAMSTEC	LLRL/KU	Unfiltered
56	#0808	KY14-09	S2	28	145	2014-06-23	00:43:00	niskin	794	4.65	34.113	27.01		<	0.07	0.72	±	0.04		<	0.22	0.78	±	0.05	MIO/JAMSTEC	LLRL/KU	Unfiltered
57	#0917	MR14-04	001	29.88	149.82	2014-07-11	08:28:00	bucket	0	23.6	34.542	23.41	0.39	±	0.06	2.4	±	0.09	1.18	±	0.19	2.6	±	0.1	MIO/JAMSTEC	MIO/JAMSTEC	Unfiltered
58	#0915	MR14-04	001	29.88	149.82	2014-07-11	10:10:00	niskin	49	19.41	34.78	24.75	0.52	±	0.09	2.88	±	0.14	1.59	±	0.29	3.11	±	0.15	MIO/JAMSTEC	MIO/JAMSTEC	Unfiltered
59	#0913	MR14-04	001	29.88	149.82	2014-07-11	10:10:00	niskin	99	17.86	34.754	25.12	0.79	±	0.09	3.45	±	0.15	2.42	±	0.29	3.72	±	0.16	MIO/JAMSTEC	MIO/JAMSTEC	Unfiltered
60	#0911	MR14-04	001	29.88	149.82	2014-07-11	10:10:00	niskin	149	17.29	34.738	25.24	0.64	±	0.15	3.85	±	0.18	1.96	±	0.45	4.16	±	0.19	MIO/JAMSTEC	MIO/JAMSTEC	Unfiltered
61	#0909	MR14-04	001	29.88	149.82	2014-07-11	10:10:00	niskin	198	17.04	34.724	25.29	0.98	±	0.11	4.29	±	0.18	3	±	0.35	4.63	±	0.19	MIO/JAMSTEC	MIO/JAMSTEC	Unfiltered
62	#0907	MR14-04	001	29.88	149.82	2014-07-11	10:10:00	niskin	298	16.73	34.713	25.36	0.82	±	0.1	4.06	±	0.18	2.52	±	0.32	4.38	±	0.19	MIO/JAMSTEC	MIO/JAMSTEC	Unfiltered
63	#0905	MR14-04	001	29.88	149.82	2014-07-11	10:10:00	niskin	396	15.44	34.595	25.56	1.27	±	0.11	4.73	±	0.19	3.89	±	0.35	5.11	±	0.2	MIO/JAMSTEC	MIO/JAMSTEC	Unfiltered
64	#0903	MR14-04	001	29.88	149.82	2014-07-11	10:10:00	niskin	595	8.55	34.05	26.44	0.46	±	0.08	2.27	±	0.11	1.4	±	0.26	2.45	±	0.12	MIO/JAMSTEC	MIO/JAMSTEC	Unfiltered
65	#0901	MR14-04	001	29.88	149.82	2014-07-11	10:10:00	niskin	793	4.93	34.091	26.96		<	0.06	0.77	±	0.04		<	0.19	0.83	±	0.05	MIO/JAMSTEC	LLRL/KU	Unfiltered
66	#0935	MR14-04	007	33.87	149.82	2014-07-12	06:00:00	bucket	0	22.4	34.504	23.73	0.23	±	0.04	1.76	±	0.09	0.7	±	0.13	1.9	±	0.1	MIO/JAMSTEC	LLRL/KU	Unfiltered
67	#0933	MR14-04	007	33.87	149.82	2014-07-12	08:40:00	niskin	50	19.83	34.729	24.6	0.45	±	0.06	2.36	±	0.12	1.37	±	0.19	2.55	±	0.13	MIO/JAMSTEC	LLRL/KU	Unfiltered
68	#0931	MR14-04	007	33.87	149.82	2014-07-12	08:40:00	niskin	99	18.34	34.765	25.01	0.39	±	0.06	2.56	±	0.14	1.18	±	0.19	2.76	±	0.15	MIO/JAMSTEC	LLRL/KU	Unfiltered
69	#0929	MR14-04	007	33.87	149.82	2014-07-12	08:40:00	niskin	149	17.94	34.753	25.1	0.48	±	0.07	3.12	±	0.17	1.47	±	0.22	3.37	±	0.18	MIO/JAMSTEC	LLRL/KU	Unfiltered
70	#0927	MR14-04	007	33.87	149.82	2014-07-12	08:40:00	niskin	199	17.33	34.743	25.24	0.81	±	0.09	3.53	±	0.2	2.5	±	0.29	3.81	±	0.21	MIO/JAMSTEC	LLRL/KU	Unfiltered
71	#0925	MR14-04	007	33.87	149.82	2014-07-12	08:40:00	niskin	299	16.82	34.716	25.34	0.67	±	0.08	3.8	±	0.21	2.04	±	0.26	4.11	±	0.23	MIO/JAMSTEC	LLRL/KU	Unfiltered
72	#0923	MR14-04	007	33.87	149.82	2014-07-12	08:40:00	niskin	397	16.45	34.682	25.4	1.03	±	0.11	4.61	±	0.25	3.16	±	0.35	4.98	±	0.27	MIO/JAMSTEC	LLRL/KU	Unfiltered
73	#0921	MR14-04	007	33.87	149.82	2014-07-12	08:40:00	niskin	594	11.4	34.333	26.18	0.48	±	0.06	3.08	±	0.17	1.47	±	0.19	3.33	±	0.18	MIO/JAMSTEC	LLRL/KU	Unfiltered
74	#0919	MR14-04	007	33.87	149.82	2014-07-12	08:40:00	niskin	793	5.44	33.959	26.8	0.13	±	0.03	1.21	±	0.06	0.38	±	0.1	1.31	±	0.07	MIO/JAMSTEC	LLRL/KU	Unfiltered
75	#0953	MR14-04	014	36.08	148.07	2014-07-12	21:45:00	bucket	0	23.9	34.212	23.07	0.29	±	0.08	1.85	±	0.08	0.89	±	0.25	2	±	0.09	MIO/JAMSTEC	MIO/JAMSTEC	Unfiltered
76	#0951	MR14-04	014	36.08	148.07	2014-07-13	00:26:00	niskin	49	20.78	34.47	24.15	0.58	±	0.13	2.44	±	0.11	1.79	±	0.38	2.63	±	0.12	MIO/JAMSTEC	MIO/JAMSTEC	Unfiltered
77	#0949	MR14-04	014	36.08	148.07	2014-07-13	00:26:00	niskin	100	18.41	34.752	24.98	0.56	±	0.13	3.14	±	0.14	1.73	±	0.38	3.39	±	0.15	MIO/JAMSTEC	MIO/JAMSTEC	Unfiltered
78	#0947	MR14-04	014	36.08	148.07	2014-07-13	00:26:00	niskin	149	15.86	34.55	25.43	0.62	±	0.1	3.29	±	0.15	1.92	±	0.32	3.55	±	0.16	MIO/JAMSTEC	MIO/JAMSTEC	Unfiltered
79	#0945	MR14-04	014	36.08	148.07	2014-07-13	00:26:00	niskin	197	13.89	34.492	25.82	0.61	±	0.1	3.15	±	0.12	1.89	±	0.32	3.4	±	0.14	MIO/JAMSTEC	MIO/JAMSTEC	Unfiltered
80	#0943	MR14-04	014	36.08	148.07	2014-07-13	00:26:00	niskin	299	10.19	34.263	26.34	0.38	±	0.09	2.09	±	0.09	1.15	±	0.29	2.25	±	0.1	MIO/JAMSTEC	MIO/JAMSTEC	Unfiltered
81	#0941	MR14-04	014	36.08	148.07	2014-07-13	00:26:00	niskin	399	8.41	34.263	26.63	0.31	±	0.09	1.61	±	0.08	0.96	±	0.29	1.74	±	0.09	MIO/JAMSTEC	MIO/JAMSTEC	Unfiltered
82	#0939	MR14-04	014	36.08	148.07	2014-07-13	00:26:00	niskin	595	4.82	34.092	26.98		<	0.1	0.76	±	0.04		<	0.32	0.82	±	0.05	MIO/JAMSTEC	LLRL/KU	Unfiltered
83	#0937	MR14-04	014	36.08	148.07	2014-07-13	00:26:00	niskin	794	3.92	34.282	27.22		<	0.1	0.38	±	0.02		<	0.32	0.41	±	0.02	MIO/JAMSTEC	LLRL/KU	Unfiltered
84	#0970	MR14-04	022	38.75	146.31	2014-07-13	17:22:00	bucket	0	21.2	34.014	23.69	0.48	±	0.06	2.44	±	0.14	1.47	±	0.19	2.64	±	0.15	MIO/JAMSTEC	LLRL/KU	Unfiltered
85	#0968	MR14-04	022	38.75	146.31	2014-07-13	21:54:00	niskin	50	12.39	34.156	25.86	0.48	±	0.07	2.68	±	0.15	1.47	±	0.22	2.89	±	0.16	MIO/JAMSTEC	LLRL/KU	Unfiltered
86	#0967	MR14-04	022	38.75	146.31	2014-07-13	21:54:00	niskin	100	9.73	34.079	26.28	0.41	±	0.06	2.28	±	0.13	1.25	±	0.19	2.47	±	0.14	MIO/JAMSTEC	LLRL/KU	Unfiltered
87	#0965	MR14-04	022	38.75	146.31	2014-07-13	21:54:00	niskin	149	6.77	33.747	26.46	0.29	±	0.05	1.91	±	0.1	0.9	±	0.16	2.06	±	0.11	MIO/JAMSTEC	LLRL/KU	Unfiltered
88	#0963	MR14-04	022	38.75	146.31	2014-07-13	21:54:00	niskin	198	6.08	33.793	26.59	0.29	±	0.05	1.57	±	0.08	0.9	±	0.16	1.7	±	0.09	MIO/JAMSTEC	LLRL/KU	Unfiltered
89	#0961	MR14-04	022	38.75	146.31	2014-07-13	21:54:00	niskin	298	5.48	33.967	26.8		<	0.1	1.19	±	0.06		<	0.32	1.28	±	0.07	MIO/JAMSTEC	LLRL/KU	Unfiltered
90	#0959	MR14-04	022	38.75	146.31	2014-07-13	21:54:00	niskin	398	4.73	34.044	26.95		<	0.08	0.83	±	0.05		<	0.26	0.9	±	0.06	MIO/JAMSTEC	LLRL/KU	Unfiltered
91	#0957	MR14-04	022	38.75	146.31	2014-07-13	21:54:00	niskin	595	3.92	34.2	27.16		<	0.08	0.47	±	0.03		<	0.26	0.51	±	0.03	MIO/JAMSTEC	LLRL/KU	Unfiltered
92	#0955	MR14-04	022	38.75	146.31	2014-07-13	21:54:00	niskin	793	3.37	34.321	27.31		<	0.07	0.25	±	0.02		<	0.22	0.27	±	0.02	MIO/JAMSTEC	LLRL/KU	Unfiltered
93	#0987	MR14-04	030	41.25	144.51	2014-07-14	12:13:00	bucket	0	18.3	32.515	23.3	0.17	±	0.05	1.43	±	0.06	0.51	±	0.16	1.54	±	0.07	MIO/JAMSTEC	MIO/JAMSTEC	Unfiltered
94	#0985	MR14-04	030	41.25	144.51	2014-07-14	14:31:00	niskin	50	3.66	33.147	26.35	0.2	±	0.04	1.37	±	0.06	0.61	±	0.13	1.48	±	0.07	MIO/JAMSTEC	MIO/JAMSTEC	Unfiltered
95	#0983	MR14-04	030	41.25	144.51	2014-07-14	14:31:00	niskin	99	2.17	33.158	26.48	0.27	±	0.05	1.3	±	0.05	0.83	±	0.16	1.41	±	0.06	MIO/JAMSTEC	MIO/JAMSTEC	Unfiltered
96	#0981	MR14-04	030	41.25	144.51	2014-07-14	14:31:00	niskin	148	2.17	33.337	26.63	0.08	±	0.03	1.12	±	0.06	0.26	±	0.1	1.2	±	0.07	MIO/JAMSTEC	LLRL/KU	Unfiltered
97	#0979	MR14-04	030	41.25	144.51	2014-07-14	14:31:00	niskin	199	3.45	33.599	26.72	0.07	±	0.02	1.18	±	0.06	0.22	±	0.06	1.27	±	0.07	MIO/JAMSTEC	LLRL/KU	Unfiltered
98	#0977	MR14-04	030	41.25	144.51	2014-07-14	14:31:00	niskin	297	2.8	33.706	26.87	0.07	±	0.02	0.83	±	0.04	0.22	±	0.06	0.9	±	0.04	MIO/JAMSTEC	LLRL/KU	Unfiltered
99	#0975	MR14-04	030	41.25	144.51	2014-07-14	14:31:00	niskin	397	3.81	33.976	26.99		<	0.07	0.69	±	0.04		<	0.22	0.74	±	0.05	MIO/JAMSTEC	LLRL/KU	Unfiltered
100	#0973	MR14-04	030	41.25	144.51	2014-07-14	14:31:00	niskin	594	3.68	34.208	27.19		<	0.07	0.4	±	0.02		<	0.22	0.43	±	0.02	MIO/JAMSTEC	LLRL/KU	Unfiltered
101	#0971	MR14-04	030	41.25	144.51	2014-07-14	14:31:00	niskin	793	3.28	34.348	27.34		<	0.2	0.24	±	0.02		<	0.61	0.26	±	0.02	MIO/JAMSTEC	LLRL/KU	Unfiltered
102	GR_LV9005	KH14-06	GR01	22.5	165	2014-12-08	10:31:00	pump	5	27.37	35.43	22.92		<	0.2	1.54	±	0.12		<	0.7	1.68	±	0.13	NU	NU	Filtered
103	GR_LV0012	KH14-06	GR01	22.5	165	2014-12-08	16:28:00	LVWSS	22	27.3	35.409	22.93		<	0.2	1.51	±	0.11		<	0.7	1.65	±	0.11	NU	NU	Filtered
104	GR_LV0011	KH14-06	GR01	22.5	165	2014-12-08	16:25:00	LVWSS	42	27.19	35.407	22.96		<	0.2	1.34	±	0.12		<	0.7	1.46	±	0.14	NU	NU	Filtered
105	GR_LV0010	KH14-06	GR01	22.5	165	2014-12-08	16:22:00	LVWSS	62	26.29	35.364	23.22		<	0.34	1.7	±	0.08		<	1.19	1.85	±	0.09	NU	MIO/JAMSTEC	Filtered
106	GR_LV0009	KH14-06	GR01	22.5	165	2014-12-08	16:18:00	LVWSS	82	23.26	35.118	23.95		<	0.36	2.25	±	0.1		<	1.26	2.46	±	0.11	NU	MIO/JAMSTEC	Filtered
107	GR_LV0008	KH14-06	GR01	22.5	165	2014-12-08	15:17:00	LVWSS	101	22.69	35.108	24.11	0.39	±	0.11	2.46	±	0.11	1.37	±	0.4	2.68	±	0.12	NU	MIO/JAMSTEC	Filtered
108	GR_LV0007	KH14-06	GR01	22.5	165	2014-12-08	15:14:00	LVWSS	151	19.69	34.99	24.84	0.64	±	0.19	2.81	±	0.15	2.23	±	0.68	3.06	±	0.17	NU	MIO/JAMSTEC	Filtered
109	GR_LV0006	KH14-06	GR01	22.5	165	2014-12-08	15:10:00	LVWSS	201	17.16	34.709	25.25	0.91	±	0.14	4.91	±	0.16	3.2	±	0.5	5.36	±	0.18	NU	NU	Filtered
110	GR_LV0005	KH14-06	GR01	22.5	165	2014-12-08	15:03:00	LVWSS	300	14.83	34.522	25.64	0.68	±	0.22	3.3	±	0.16	2.4	±	0.76	3.6	±	0.17	NU	NU	Filtered
111	GR_LV0004	KH14-06	GR01	22.5	165	2014-12-08	13:36:00	LVWSS	398	11.58	34.287	26.12	0.49	±	0.22	2.77	±	0.15	1.74	±	0.77	3.02	±	0.16	NU	NU	Filtered
112	GR_LV0003	KH14-06	GR01	22.5	165	2014-12-08	13:31:00	LVWSS	499	8.94	34.131	26.45		<	0.2	1.57	±	0.11		<	0.7	1.71	±	0.12	NU	NU	Filtered
113	GR_LV0002	KH14-06	GR01	22.5	165	2014-12-08	13:24:00	LVWSS	600	6.97	34.083	26.7		<	0.2	1.17	±	0.09		<	0.7	1.28	±	0.1	NU	NU	Filtered
114	GR_LV0001	KH14-06	GR01	22.5	165	2014-12-08	13:15:00	LVWSS	801	4.84	34.228	27.08		<	0.2	0.38	±	0.09		<	0.7	0.41	±	0.09	NU	NU	Filtered
115	GR_LV9006	KH14-06	GR02	18.5	163	2014-12-10	01:17:30	pump	5	28.37	35.136	22.38		<	0.2	1.26	±	0.12		<	0.7	1.37	±	0.13	NU	NU	Filtered
116	GR_LV0024	KH14-06	GR02	18.5	163	2014-12-10	05:43:00	LVWSS	22	28.21	35.133	22.43		<	0.2	1.05	±	0.11		<	0.7	1.15	±	0.12	NU	NU	Filtered
117	GR_LV0023	KH14-06	GR02	18.5	163	2014-12-10	05:40:00	LVWSS	42	28.21	35.134	22.43		<	0.67	1.29	±	0.11		<	2.38	1.4	±	0.12	NU	MIO/JAMSTEC	Filtered
118	GR_LV0022	KH14-06	GR02	18.5	163	2014-12-10	05:37:00	LVWSS	62	28.21	35.134	22.43		<	0.2	1.24	±	0.1		<	0.7	1.35	±	0.11	NU	NU	Filtered
119	GR_LV0021	KH14-06	GR02	18.5	163	2014-12-10	05:34:00	LVWSS	82	28.2	35.129	22.43		<	0.56	1.25	±	0.1		<	1.98	1.36	±	0.11	NU	MIO/JAMSTEC	Filtered
120	GR_LV0020	KH14-06	GR02	18.5	163	2014-12-10	04:40:00	LVWSS	101	25.72	35.269	23.33		<	0.2	1.58	±	0.11		<	0.7	1.72	±	0.12	NU	NU	Filtered
121	GR_LV0019	KH14-06	GR02	18.5	163	2014-12-10	04:36:00	LVWSS	151	23	35.258	24.13		<	0.48	1.76	±	0.1		<	1.7	1.92	±	0.11	NU	MIO/JAMSTEC	Filtered
122	GR_LV0018	KH14-06	GR02	18.5	163	2014-12-10	04:34:00	LVWSS	200	19.92	34.995	24.78	0.52	±	0.16	2.77	±	0.12	1.84	±	0.57	3.02	±	0.13	NU	NU	Filtered
123	GR_LV0017	KH14-06	GR02	18.5	163	2014-12-10	04:28:00	LVWSS	300	15.14	34.534	25.58		<	0.5	1.62	±	0.1		<	1.77	1.77	±	0.11	NU	MIO/JAMSTEC	Filtered
124	GR_LV0016	KH14-06	GR02	18.5	163	2014-12-10	03:26:00	LVWSS	398	10.66	34.22	26.23		<	0.53	1.31	±	0.09		<	1.88	1.43	±	0.1	NU	MIO/JAMSTEC	Filtered
125	GR_LV0015	KH14-06	GR02	18.5	163	2014-12-10	03:23:00	LVWSS	497	7.8	34.138	26.63		<	0.71	0.61	±	0.09		<	2.49	0.66	±	0.1	NU	MIO/JAMSTEC	Filtered
126	GR_LV0014	KH14-06	GR02	18.5	163	2014-12-10	03:18:00	LVWSS	595	6.29	34.203	26.89		<	0.67	0.29	±	0.09		<	2.35	0.31	±	0.1	NU	MIO/JAMSTEC	Filtered
127	GR_LV0013	KH14-06	GR02	18.5	163	2014-12-10	03:10:00	LVWSS	796	4.85	34.415	27.23		<	0.43	0.22	±	0.05		<	1.52	0.24	±	0.06	NU	MIO/JAMSTEC	Filtered
128	GR_LV9007	KH14-06	GR03	15.17	165	2014-12-11	04:02:30	pump	5	28.68	34.972	22.15		<	0.2	1.27	±	0.13		<	0.71	1.39	±	0.14	NU	NU	Filtered
129	GR_LV0025	KH14-06	GR03	15.17	165	2014-12-11	04:51:00	LVWSS	22	28.68	34.973	22.15		<	0.56	1.2	±	0.1		<	1.98	1.3	±	0.11	NU	MIO/JAMSTEC	Filtered
130	GR_LV0026	KH14-06	GR03	15.17	165	2014-12-11	04:48:00	LVWSS	42	28.67	34.975	22.16		<	0.51	1.06	±	0.09		<	1.8	1.16	±	0.1	NU	MIO/JAMSTEC	Filtered
131	GR_LV0027	KH14-06	GR03	15.17	165	2014-12-11	04:45:00	LVWSS	62	28.66	34.975	22.16		<	0.2	1.01	±	0.1		<	0.71	1.1	±	0.11	NU	NU	Filtered
132	GR_LV0028	KH14-06	GR03	15.17	165	2014-12-11	04:41:00	LVWSS	81	27.12	35.317	22.92		<	0.55	1.38	±	0.1		<	1.95	1.51	±	0.11	NU	MIO/JAMSTEC	Filtered
133	GR_LV0029	KH14-06	GR03	15.17	165	2014-12-11	03:54:00	LVWSS	101	26.06	35.389	23.31		<	0.2	1.24	±	0.1		<	0.71	1.36	±	0.11	NU	NU	Filtered
134	GR_LV0030	KH14-06	GR03	15.17	165	2014-12-11	03:52:00	LVWSS	150	23.53	35.427	24.11		<	0.33	1.61	±	0.08		<	1.16	1.75	±	0.09	NU	MIO/JAMSTEC	Filtered
135	GR_LV0031	KH14-06	GR03	15.17	165	2014-12-11	03:48:00	LVWSS	201	20.09	35.047	24.77	0.39	±	0.17	2.26	±	0.11	1.38	±	0.61	2.46	±	0.12	NU	NU	Filtered
136	GR_LV0032	KH14-06	GR03	15.17	165	2014-12-11	03:43:00	LVWSS	300	13.17	34.368	25.87	0.45	±	0.2	1.86	±	0.13	1.59	±	0.7	2.03	±	0.14	NU	NU	Filtered
137	GR_LV0033	KH14-06	GR03	15.17	165	2014-12-11	02:41:00	LVWSS	400	8.98	34.172	26.47		<	0.2	1.49	±	0.09		<	0.71	1.63	±	0.1	NU	NU	Sampling depth from wire-out length. Filtered.
138	GR_LV0034	KH14-06	GR03	15.17	165	2014-12-11	02:37:00	LVWSS	500	7.04	34.278	26.84		<	0.2	0.64	±	0.1		<	0.71	0.69	±	0.1	NU	NU	Sampling depth from wire-out length. Filtered.
139	GR_LV0035	KH14-06	GR03	15.17	165	2014-12-11	02:32:00	LVWSS	600	5.92	34.398	27.09		<	0.55	0.3	±	0.07		<	1.96	0.32	±	0.08	NU	MIO/JAMSTEC	Sampling depth from wire-out length. Filtered.
140	GR_LV0036	KH14-06	GR03	15.17	165	2014-12-11	02:26:00	LVWSS	800	4.93	34.501	27.29		<	0.34		<	0.13		<	1.2		<	0.15	NU	MIO/JAMSTEC	Sampling depth from wire-out length. Filtered.
	* LVWSS: a large volume water sampling system (LVWSS).
	** KANSO: General Environmental Technos Co., Ltd., MIO/JAMSTEC: the Mutsu Institute for Oceanography at Japan Agency for Marine-Earth Science and Technology, NU: Nihon University, LLRL/KU: Low Level Radioactivity Laboratory / Kanazawa University,
